# Supplementary material for: Evaluation of reference genes for gene expression analysis by real-time quantitative PCR (qPCR) in three stingless bee species (Hymenoptera: Apidae: Meliponini)
Source: Sci Rep. 2019 Nov 27;9:17692. doi: 10.1038/s41598-019-53544-0 (PMC6881334; doi:10.1038/s41598-019-53544-0)
Supplement: Supplementary file 2 — Dataset1 [file 41598_2019_53544_MOESM2_ESM.xlsx]

## Sheet: DataS1
Descriptive statistics of six candidate reference genes calculated via BestKeeper for the five studied conditions: Development (n =12), Sex (n =6), Tissues, Organs and Body Parts (n=9), Bacterial Injection (n=6) and Pesticide Exposure (n=6). AR: arithmetic , Cq: cycle quantification, CV: coefficient of variance, geo: Geometric, min: minimum, max: maximum, SD: standard deviation. Boxes marked with…
Species	Descriptive Statistics of Cq values	Development						Sex						Tissues, Organs and Body Parts						Bacterial Injection						Pesticide Exposure
		ef1a	gapdh	rpl32	rps5	rps18	tbp-af	ef1a	gapdh	rpl32	rps5	rps18	tbp-af	ef1a	gapdh	rpl32	rps5	rps18	tbp-af	ef1a	gapdh	rpl32	rps5	rps18	tbp-af	ef1a	gapdh	rpl32	rps5	rps18	tbp-af
F. varia	Cq geo Mean	15.79	17.84	19.17	18.04	18.47	21.45	18.2	16.85	20.44	19.23	19.39	22.62	18.47	19.92	21.53	21.02	21.11	24.5	18.39	19.76	19.31	17.82	18.56	22.62	16.33	18.77	17.85	14.78	17.49	15.43
	Cq AR Mean	15.88	17.87	19.19	18.06	18.49	21.48	18.28	16.86	20.45	19.25	19.4	22.63	18.79	20.18	21.6	21.11	21.2	24.58	18.52	19.87	19.33	17.84	18.58	22.66	16.33	18.78	17.85	14.78	17.49	15.43
	Cq min	13.66	16.4	17.92	17.03	17.29	20.22	16.31	16.23	19.62	18.32	18.93	21.75	14.87	16.93	19.54	18.75	18.97	22.5	16.31	17.73	18.37	16.95	17.65	21.13	16.01	18.4	17.63	14.68	17.14	15.27
	Cq max	19.08	20.54	20.83	19.24	19.94	23.44	21.52	18.07	21.31	20.25	20.01	23.65	26.58	26.82	25.96	25.72	25.88	29.17	22.59	23.52	20.78	19.16	20.05	24.71	16.93	19.47	17.99	14.92	17.8	15.64
	± Cq SD	1.49	0.84	0.89	0.67	0.89	0.9	1.47	0.49	0.55	0.56	0.37	0.55	2.89	2.95	1.39	1.55	1.54	1.72	2.01	1.91	0.89	0.79	0.84	1.15	0.26	0.33	0.11	0.08	0.19	0.11
	% Cq CV	9.38	4.72	4.65	3.73	4.82	4.2	8.05	2.91	2.68	2.92	1.93	2.41	15.39	14.6	6.44	7.35	7.28	7	10.87	9.61	4.59	4.42	4.54	5.07	1.6	1.78	0.59	0.52	1.06	0.74
	x-fold min	-4.37	-2.71	-2.38	-2.02	-2.26	-2.35	-3.72	-1.54	-1.77	-1.88	-1.37	-1.84	-12.12	-7.91	-3.97	-4.82	-4.42	-4	-4.2	-4.07	-1.91	-1.83	-1.88	-2.83	-1.25	-1.3	-1.16	-1.07	-1.28	-1.12
	x-fold max	9.79	6.47	3.16	2.3	2.77	3.97	9.99	2.33	1.82	2.03	1.53	2.04	276.01	119.74	21.58	26.01	27.23	25.47	18.47	13.59	2.78	2.52	2.81	4.24	1.52	1.61	1.1	1.11	1.24	1.15
	± x-fold SD	2.81	1.79	1.86	1.59	1.85	1.87	2.77	1.41	1.46	1.48	1.3	1.46	7.42	7.71	2.62	2.93	2.91	3.3	4.04	3.76	1.85	1.73	1.79	2.22	1.2	1.26	1.08	1.06	1.14	1.08
M. quadrifasciata	Cq geo Mean	16.99	17.76	17.12	16.57	17.55	20.72	17.05	16.94	17.07	16.34	17.22	20.83	21.19	22.26	19.77	19.29	20.15	24.41	16.12	17.09	15.93	15.49	16.44	20.25	17.86	19.34	17.82	20.52	17.62	20.95
	Cq AR Mean	17.03	17.82	17.14	16.6	17.57	20.73	17.1	16.97	17.09	16.35	17.24	20.85	21.68	22.79	20.07	19.53	20.45	24.72	16.14	17.1	15.94	15.5	16.45	20.26	17.88	19.36	17.82	20.52	17.62	20.96
	Cq min	15.72	15.58	15.27	14.75	15.75	19.11	15.49	15.58	16.29	15.6	16.37	19.11	17.61	17.95	16.71	16.79	17.28	21.06	14.94	16.06	15.15	14.79	15.67	19.44	17.4	18.59	17.51	20.3	17.41	20.57
	Cq max	19.37	19.82	18.66	18.04	18.82	22.38	19.37	17.97	18.66	17.76	18.82	22.38	30.47	31.41	26.4	25.73	27.68	32.32	17.5	18.02	16.45	16.09	16.92	20.79	19.42	21.42	18.41	20.98	18.09	21.97
	± Cq SD	0.86	1.32	0.77	0.84	0.76	0.68	1.04	0.76	0.7	0.66	0.68	0.7	4.25	4.58	3.25	2.74	3.24	3.63	0.65	0.64	0.47	0.45	0.48	0.5	0.52	0.69	0.21	0.24	0.19	0.34
	% Cq CV	5.06	7.41	4.51	5.05	4.35	3.27	6.09	4.47	4.07	4.01	3.96	3.36	19.6	20.1	16.21	14.05	15.83	14.69	4.03	3.73	2.92	2.93	2.95	2.45	2.89	3.55	1.2	1.15	1.06	1.61
	x-fold min	-2.42	-4.52	-3.59	-3.53	-3.48	-3.05	-2.96	-2.58	-1.73	-1.66	-1.81	-3.29	-11.94	-19.96	-8.35	-5.67	-7.32	-10.2	-2.27	-2.04	-1.72	-1.63	-1.7	-1.76	-1.38	-1.67	-1.25	-1.16	-1.15	-1.31
	x-fold max	5.2	4.18	2.92	2.78	2.41	3.17	4.98	2.03	3.01	2.68	3.02	2.94	618.95	564.18	98.91	86.35	184.85	240.61	2.59	1.91	1.43	1.52	1.4	1.45	2.95	4.23	1.5	1.37	1.39	2.03
	± x-fold SD	1.82	2.5	1.71	1.79	1.7	1.6	2.06	1.69	1.62	1.58	1.61	1.63	19.03	23.92	9.53	6.7	9.44	12.4	1.57	1.56	1.38	1.37	1.4	1.41	1.43	1.61	1.16	1.18	1.14	1.26
S. bipunctata	Cq geo Mean	18.01	21.41	17.85	15.15	19.01	23	21.7	22.7	19.99	17.02	21.31	25.94	21.51	22.85	21.32	18.86	22.51	26.31	17.02	19.16	16.87	13.57	18.36	22.94	15.96	19.11	18	16.94	14.26	21.97
	Cq AR Mean	18.09	21.44	17.89	15.21	19.05	23.05	21.77	22.73	20	17.03	21.33	25.97	21.83	23.1	21.42	18.96	22.63	26.43	17.05	19.17	16.87	13.58	18.36	22.94	15.96	19.12	18	16.94	14.26	21.97
	Cq min	15.05	19.46	15.92	13.27	16.99	20.39	19.06	20.61	18.6	16.17	19.59	23.71	18.3	20.06	19.04	16.83	19.93	24.37	16.1	18.47	16.62	12.6	18.06	22.49	15.75	18.91	17.73	16.69	14.21	21.75
	Cq max	21.56	23.23	20.81	18.34	22.01	26.17	23.65	24.08	20.81	18.34	22.03	27.04	30.96	30.41	26.36	23.45	27.65	32.67	19.1	20.12	17.34	14.3	18.84	23.74	16.35	19.7	18.6	17.35	14.42	22.46
	± Cq SD	1.3	0.97	1.04	1.15	1.07	1.24	1.62	1	0.57	0.72	0.71	1.08	3.11	2.84	1.63	1.59	1.89	2.04	0.76	0.49	0.28	0.34	0.29	0.38	0.13	0.2	0.2	0.17	0.05	0.16
	% Cq CV	7.16	4.53	5.79	7.57	5.6	5.39	7.46	4.41	2.87	4.2	3.34	4.14	14.23	12.31	7.61	8.36	8.35	7.71	4.48	2.54	1.65	2.53	1.56	1.66	0.82	1.06	1.1	1	0.38	0.74
	x-fold min	-7.81	-3.86	-3.81	-3.66	-4.05	-6.11	-6.24	-4.27	-2.62	-1.79	-3.28	-4.7	-9.28	-6.91	-4.88	-4.08	-5.95	-3.83	-1.88	-1.61	-1.19	-1.97	-1.23	-1.36	-1.16	-1.15	-1.21	-1.19	-1.04	-1.16
	x-fold max	11.66	3.54	7.81	9.13	8.03	9.05	3.86	2.61	1.77	2.5	1.65	2.15	695.18	188.66	32.9	24.03	35.34	82.19	4.22	1.94	1.38	1.66	1.39	1.75	1.31	1.5	1.51	1.33	1.11	1.4
	± x-fold SD	2.45	1.96	2.05	2.22	2.1	2.37	3.08	2	1.49	1.64	1.64	2.11	8.61	7.17	3.09	3	3.7	4.11	1.7	1.4	1.21	1.27	1.22	1.3	1.1	1.15	1.15	1.12	1.04	1.12
