# Supplementary material for: Evaluation of reference genes for gene expression analysis by real-time quantitative PCR (qPCR) in three stingless bee species (Hymenoptera: Apidae: Meliponini)
Source: Sci Rep. 2019 Nov 27;9:17692. doi: 10.1038/s41598-019-53544-0 (PMC6881334; doi:10.1038/s41598-019-53544-0)
Supplement: Supplementary file 3 — Dataset2 [file 41598_2019_53544_MOESM3_ESM.xlsx]

## Sheet: DataS2
Details of sample collection, RNA extraction, cDNA synthesis and qPCR results for each species and experimental condition. Each physiological and experimental condition was represented by three biological replicates. The Cq values correspond to the mean of Cqs of the technical replicates for each biological sample. Cq: quantification cycle; Cq SD: Standard deviation of technical triplicates of Cq…
Specie	Condition	Age	Number of individuals in the sample	RNA extraction				cDNA synthesis		qPCR results
										ef1a			gpdh			rpl32			rps5			rps18			tbp-af
				RNA concentration (ng/µl)	A260/ A280	A260/A230	Glycogen	SuperScript	Total RNA (µg)	Cq	Cq SD	Biol Cq SD	Cq	Cq SD	Biol Cq SD	Cq	Cq SD	Biol Cq SD	Cq	Cq SD	Biol Cq SD	Cq	Cq SD	Biol Cq SD	Cq	Cq SD	Biol Cq SD
F. varia	Defecating larva (DL)	N/A	1	1378.2	1.74	0.55	No	III	3	14.833	0.075	0.441333	18.223	0.075	0.477556	18.628	0.123	0.288	17.32	0.084	0.113556	17.672	0.05	0.136889	20.983	0.017	0.307111
				3137.7	1.7	1.28				14.017	0.144		17.546	0.101		18.039	0.043		17.241	0.024		17.44	0.04		20.847	0.054
				1133.4	1.79	0.54				13.663	0.124		16.81	0.044		17.921	0.031		17.025	0.061		17.288	0.058		20.224	0.041
	White-eyed pupa (Pw)	N/A	1	2005.7	1.87	0.76	No	III	3	14.537	0.184	0.0433333	18.031	0.085	0.0304444	18.679	0.224	0.214667	17.812	0.207	0.303778	18.038	0.279	0.201556	20.635	0.251	0.114222
				1767.1	1.84	0.72				14.648	0.044		18.098	0.096		18.463	0.037		17.783	0.038		17.721	0.024		20.471	0.012
				1795.4	1.94	0.8				14.621	0.033		18.101	0.079		18.088	0.035		17.114	0.034		17.448	0.054		20.296	0.07
	Newly-emerged (NE)	N/A	1	1277	1.92	0.48	No	III	3	16.801	0.034	0.775778	18.011	0.051	0.860889	19.588	0.014	0.457333	18.477	0.007	0.224889	18.962	0.019	0.352667	21.833	0.051	0.560889
				1591	1.85	0.7				17.874	0.015		19.185	0.052		20.406	0.09		18.695	0.036		19.574	0.069		22.746	0.059
				1702.9	1.95	1.06				19.083	0.159		20.535	0.069		20.828	0.007		19.092	0.041		19.937	0.037		23.444	0.069
	Forager (FOR)	N/A	1	436.7	1.82	1.27	No	III	3	16.305	0.126	0.449111	16.401	0.028	0.285778	19.692	0.06	0.328222	18.324	0.042	0.357333	18.934	0.008	0.382	21.745	0.059	0.348
				604.3	1.74	0.4				16.642	0.031		16.475	0.019		19.615	0.062		18.546	0.036		19.041	0.048		21.909	0.069
				696.2	1.79	0.33				17.484	0.065		17.081	0.11		20.392	0.055		19.239	0.093		19.847	0.076		22.61	0.049
	Male	7days	1	549.9	2	1.39	No	II	3	18.93	0.007	1.17911	16.897	0.034	0.669778	21.209	0.039	0.347556	19.926	0.03	0.400889	20.01	0.028	0.326889	23.181	0.062	0.316222
				555.7	1.96	1.09				21.521	0.052		18.069	0.065		21.305	0.039		20.254	0.022		19.458	0.018		23.65	0.015
				330.8	1.88	1.8				18.806	0.08		16.227	0.037		20.475	0.04		19.188	0.064		19.091	0.079		22.704	0.045
	Fat body	FOR	3 to 6	136.8	1.96	1.83	No	II	1	14.872	0.066	0.480889	16.932	0.042	0.371333	19.54	0.039	0.205111	18.751	0.014	0.230667	18.965	0.02	0.145333	22.5	0.095	0.335556
				125.1	1.96	1.69				16.203	0.083		18.014	0.06		20.055	0.014		19.394	0.039		19.371	0.022		23.296	0.033
				125.2	1.81	1.73				15.37	0.125		17.521	0.019		19.948	0.009		19.146	0.041		19.213	0.038		23.214	0.05
	Head	FOR	3 to 6	402.5	1.88	1.82	No	II	1	17.668	0.019	0.493778	18.349	0.039	0.539333	21.396	0.015	0.311111	20.748	0.007	0.343333	20.892	0.007	0.292	23.386	0.001	0.397333
				545.2	1.72	1.8				18.492	0.067		19.254	0.068		21.909	0.056		21.42	0.027		21.42	0.041		24.18	0.059
				416.3	1.82	1.89				17.094	0.122		17.732	0.069		21.022	0.047		20.547	0.053		20.634	0.069		23.186	0.075
	Ovary	FOR	18	128.2	1.83	1.86	Yes	II	1	19.83	0.08	2.30444	21.831	0.045	1.844	21.409	0.01	1.62444	21.336	0.053	1.58756	21.37	0.03	1.62067	24.979	0.042	1.45689
			22	161.9	1.81	1.77				26.58	0.024		26.819	0.267		25.96	0.032		25.721	0.075		25.876	0.165		29.169	0.035
			20	137.5	1.68	1.55				22.96	0.128		25.141	0.111		23.201	0.061		22.962	0.041		23.089	0.062		27.345	0.171
	Control - E.coli infection	NE	1	1337	1.95	0.65	No	III	3	16.314	0.007	0.176667	17.732	0.009	0.149778	18.523	0.078	0.0533333	16.95	0.01	0.0666667	17.744	0.027	0.0586667	21.126	0.232	0.256667
			1	1116.4	1.86	0.43				16.773	0.054		18.112	0.033		18.371	0.023		17.081	0.034		17.646	0.071		21.666	0.024
			2	1190.5	1.74	0.5				16.437	0.099		18.026	0.199		18.435	0.109		17.119	0.124		17.812	0.086		21.741	0.072
	Treatment - E.coli infection	NE	1	1454.4	1.94	0.66	No	III	3	20.096	0.191	2.24027	21.32	0.105	2.15234	19.734	0.114	1.74919	18.243	0.082	1.96265	18.958	0.062	1.84779	23.167	0.098	2.1345
				1008	1.85	0.39				22.592	0.064		23.521	0.039		20.783	0.02		19.155	0.042		20.048	0.039		24.71	0.018
				1783.7	1.62	0.66				18.912	0.076		20.486	0.024		20.135	0.107		18.485	0.028		19.254	0.047		23.544	0.053
	Control - Pesticide	NE	1	864.9	1.94	1.61	No	II	3	16.324	0.059	0.227333	18.894	0.048	0.235556	17.989	0.035	0.0557778	14.924	0.007	0.0555556	17.795	0.089	0.0804444	15.56	0.03	0.0684444
				778.4	2.04	1.67				16.93	0.032		19.465	0.075		17.855	0.044		14.868	0.018		17.652	0.051		15.64	0.014
				816.7	2.04	1.62				16.513	0.042		18.976	0.015		17.972	0.079		14.771	0.019		17.576	0.065		15.446	0.053
	Treatment - Pesticide	NE	1	716.7	1.96	1.97	No	II	3	16.078	0.119	0.042	18.423	0.055	0.042	17.632	0.042	0.0864444	14.691	0.061	0.024	17.135	0.036	0.111556	15.271	0.024	0.0391111
				805.3	1.99	1.89				16.006	0.052		18.506	0.068		17.743	0.024		14.741	0.025		17.395	0.109		15.378	0.036
				719.6	1.95	1.74				16.123	0.039		18.4	0.07		17.882	0.034		14.683	0.019		17.377	0.058		15.309	0.017
M. quadrifasciata	Defecating larva (DL)	N/A	1	1780.2	2.03	1.92	No	II	3	16.3112	0.0645287	0.336944	19.1906	0.0685977	0.238052	17.5014	0.0755761	0.121581	17.0979	0.0881299	0.1346	18.0577	0.102681	0.102163	21.0356	0.0560619	0.146083
				1303.6	1.83	1.89				17.175	0.0254197		19.8173	0.0381723		17.8413	0.0819416		17.3969	0.160107		18.3233	0.0733511		21.4601	0.04221
				1443.1	2.03	1.91				16.5225	0.0284643		19.3729	0.0542106		17.6341	0.0590105		17.4045	0.0950023		18.2518	0.0233987		21.2272	0.0584884
	White-eyed pupa (Pw)	N/A	1	1283.7	2.03	1.8	No	II	3	16.9527	0.218963	0.502086	19.6746	0.215429	0.579876	18.3087	0.228398	0.670339	18.0422	0.284651	0.729607	18.7932	0.126525	0.540814	21.4068	0.238002	0.467805
				938.4	2.05	2.01				15.9261	0.0155525		18.195	0.0140902		16.6191	0.049365		16.2435	0.106632		17.3867	0.0513651		20.0912	0.0148072
				1697.7	1.99	1.99				15.7198	0.0229596		18.5448	0.0371393		16.9819	0.0382171		16.5576	0.160703		17.766	0.0427085		20.6173	0.0515501
	Newly-emerged (NE)	N/A	1	2552.6	1.92	2.05	No	II	3	16.5519	0.228185	1.06749	17.0597	0.0112552	0.423979	16.8227	0.0365014	0.528089	15.7301	0.0372424	0.355559	17.1994	0.103071	0.50712	20.9455	0.0219527	0.551191
				1278.9	1.88	2				18.6903	0.0158701		15.8655	0.047451		15.2722	0.0446585		14.7483	0.174598		15.7492	0.0891975		19.4197	0.0168943
				2425.5	1.98	1.78				16.025	0.0388684		16.5793	0.0512714		16.0981	0.0364932		15.3665	0.243463		16.5811	0.0678113		20.3742	0.0353428
	Forager (FOR)	N/A	1	735.7	1.97	1.98	No	II	3	19.3695	0.0582055	0.818016	15.5791	0.0297689	0.899853	16.4134	0.0175185	0.750732	15.9173	0.0718279	0.630515	16.3714	0.062388	0.817286	19.1072	0.559481	1.09272
				1203	1.92	2.03				17.2155	0.0233		16.0781	0.0360165		17.5419	0.0668272		16.9119	0.11651		17.6021	0.131248		20.7519	0.0213883
				1561.5	2.01	1.87				17.8426	0.0753623		17.8533	0.0783053		18.6633	0.13144		17.76	0.124106		18.8184	0.038102		22.3798	0.0748154
	Male	NE	1	2286	1.85	1.18	No	II	3	16.8336	0.0173688	0.515602	17.9652	0.0205042	0.357016	17.1681	0.00962383	0.345306	16.274	0.246971	0.287556	17.3609	0.0857496	0.313571	21.386	0.0239236	0.28945
				1154	1.91	1.25				15.4876	0.0440691		17.2163	0.0322544		16.4939	0.0618208		15.6522	0.104149		16.8855	0.0449063		20.8839	0.0182362
				2444	1.92	1.3				15.8593	0.0420888		17.1076	0.055432		16.2884	0.0647421		15.6019	0.0468151		16.4252	0.125381		20.5856	0.0422182
	Fat body	NE	1	1341.1	1.79	1.66	No	II	1	19.0412	0.00722906	0.451507	20.7691	0.0539378	0.760211	18.8964	0.0772023	0.774073	18.3691	0.193697	0.515147	19.019	0.069787	0.638123	23.1816	0.0639318	0.591424
				1980.3	1.87	1.86				18.0078	0.0305686		18.8132	0.003		17.1775	0.0764239		17.3199	0.152874		17.5757	0.0443679		21.6806	0.0215995
				2094.4	1.86	1.87				19.0062	0.010958		20.2782	0.026223		17.1319	0.0210823		17.1002	0.213903		17.5908	0.0468221		22.0212	0.0158972
	Head	NE	1	1496.3	1.93	1.84	No	II	1	17.6133	0.0147325	0.90879	18.4814	0.0188614	0.715703	17.4534	0.0347749	0.603715	16.7899	0.215836	0.545722	17.9257	0.0948605	0.513804	21.4482	0.0486674	0.602172
				2637.3	1.94	1.84				19.662	0.0223537		19.824	0.015		18.4395	0.0395477		18.1581	0.164725		18.7595	0.110953		22.6063	0.0468889
				1971.9	1.97	1.72				17.6212	0.0480842		17.946	0.047987		16.709	0.09		17.0706	0.189686		17.2813	0.0165464		21.0546	0.0447274
	Ovary	NE	1	240.1	2	1.9	Yes	II	1	23.7639	0.0407022	2.86032	26.2273	0.055232	2.2865	22.5727	0.0505188	1.58772	21.041	0.153	1.73438	22.6048	0.0528555	1.80554	26.7733	0.0957228	2.2648
				197.7	1.83	1.74				29.9339	0.142334		31.4054	0.0426614		25.892	0.0350931		24.1617	0.25995		25.6502	0.122311		31.4219	0.218444
				266	1.85	1.91				30.4654	0.0626588		31.3385	0.255128		26.3982	0.014944		25.725	0.114584		27.6843	0.113244		32.3162	0.132456
	Control - E.coli infection	NE	1	2659.1	2	1.85	No	II	3	17.497	0.0144433	0.924067	18.0222	0.0222658	0.705241	16.4299	0.0273393	0.397836	16.0079	0.16598	0.418685	16.9201	0.0446192	0.462576	20.7867	0.0247062	0.478601
				2182.5	2.01	1.8				15.8914	0.0251535		17.2674	0.0909735		16.0361	0.008179		15.5665	0.132198		16.6927	0.189802		20.5448	0.00600024
				2244.3	2.01	1.86				14.9443	0.0440677		16.058	0.0797717		15.3379	0.125018		14.8452	0.246707		15.7656	0.118324		19.5889	0.088877
	Treatment - E.coli infection	NE	1	2098.1	1.99	1.81	No	II	3	16.5051	0.099242	0.354083	17.7289	0.0764463	0.571836	16.2511	0.0891761	0.532942	16.0882	0.197728	0.488087	16.8305	0.0176009	0.507285	20.6324	0.101772	0.515472
				2934.1	1.96	2.1				16.3767	0.0120056		17.3024	0.0721218		16.4493	0.0904385		15.6823	0.0780285		16.8006	0.0613403		20.5678	0.0343055
				2052.6	1.98	1.7				15.6442	0.0216717		16.229	0.0305939		15.1511	0.00886563		14.7871	0.0484589		15.6741	0.0972375		19.4403	0.0353558
	Control - Pesticide	NE	1	3298.9	1.85	1.86	No	II	3	17.406	0.073	0.0922222	18.594	0.031	0.145333	17.505	0.035	0.137556	20.328	0.065	0.0153333	17.411	0.072	0.0231111	20.568	0.05	0.0684444
				3354.2	1.96	1.76				17.397	0.034		19.004	0.039		17.51	0.03		20.301	0.136		17.419	0.05		20.678	0.058
				3273	1.88	1.79				17.609	0.017		18.838	0.009		17.817	0.115		20.343	0.067		17.467	0.086		20.766	0.019
	Treatment - Pesticide	NE	1	2797.1	1.98	1.71	No	II	3	17.637	0.036	0.761333	19.233	0.048	1.00933	17.878	0.022	0.246667	20.776	0.142	0.210444	17.623	0.078	0.188889	20.899	0.017	0.483333
				3085	1.9	1.73				19.423	0.112		21.417	0.084		18.408	0.048		20.977	0.054		18.088	0.126		21.974	0.059
				3332.3	1.91	1.72				17.783	0.028		19.059	0.068		17.828	0.025		20.403	0.068		17.703	0.057		20.874	0.65
S. bipunctata	Defecating larva (DL)	N/A	1	1761.9	2	1.7	No	II	3	16.7239	0.0456496	0.53365	21.6007	0.0396885	0.550037	17.2637	0.0469492	0.459697	14.7305	0.0831763	0.534625	18.3159	0.0775702	0.488881	22.0554	0.0401042	0.51405
				3288	1.8	1.7				18.0481	0.0613684		22.9798	0.0167485		18.4151	0.0731663		16.0456	0.165353		19.5476	0.0449785		23.3598	0.022475
				1792.6	2	1.7				16.9709	0.0200246		21.8838	0.0362846		17.4979	0.0474552		14.9549	0.046782		18.5793	0.0263841		22.351	0.0462367
	White-eyed pupa (Pw)	N/A	1	1234	1.96	1.15	No	II	3	16.7114	0.0570173	0.889526	21.8004	0.00705181	0.738109	16.7357	0.114655	0.467678	13.915	0.0984835	0.380902	17.6949	0.0642364	0.40781	21.3226	0.0566175	0.54064
				1768.5	1.95	1.4				17.388	0.0348133		22.3193	0.00890304		17.2063	0.0227739		14.3464	0.0117664		18.1174	0.0228567		21.8807	0.0259686
				801.9	1.92	1.6				15.0483	0.00452793		20.3991	0.0403168		15.9187	0.0120536		13.2736	0.0317635		16.9885	0.0539632		20.3852	0.0143401
	Newly-emerged (NE)	N/A	1	1647	2.05	2.22	No	II	3	18.5567	0.0244125	0.419878	19.9926	0.0130712	0.521777	17.3993	0.0530836	0.428022	14.4184	0.0501958	0.470795	18.8168	0.0569619	0.426142	23.1686	0.0452397	0.589508
				1406.1	2.05	2.02				17.9513	0.0338315		19.4575	0.0264641		17.0185	0.023201		13.9162	0.092116		18.44	0.0255333		22.8314	0.0518096
				1853.2	2.06	2.19				19.1987	0.0132281		20.899	0.0517608		18.1719	0.00357567		15.2265	0.0325218		19.5872	0.0721987		24.3264	0.0257706
	Forager (FOR)	N/A	1	684.7	1.93	1.08	No	II	3	19.8376	0.0567098	0.937966	22.0527	0.0457599	0.903898	19.6823	0.047989	0.742834	17.173	0.0417721	0.739488	20.9185	0.0561818	0.832294	25.0034	0.0306763	0.836732
				759.3	2	1.45				19.0556	0.0637301		20.6066	0.0680249		18.602	0.0821055		16.1741	0.0468371		19.5925	0.0758013		23.7063	0.0994083
				430.2	1.83	1.95				21.557	0.0591414		23.2281	0.0278768		20.8135	0.0303079		18.3374	0.0610993		22.0119	0.0420457		26.1745	0.0499376
	Male	8days	1	1485.9	2	1.89	No	II	3	23.5122	0.0124572	0.242608	22.532	0.063	0.646667	20.663	0.034	0.236222	17.74	0.039	0.599333	22.032	0.081	0.148889	27.041	0.085	0.0426667
				1372.9	2.01	1.93				23.0343	0.111859		23.89	0.008		20.03	0.216		16.346	0.065		21.652	0.077		26.934	0.089
				1213.1	1.94	1.87				23.6481	0.0858911		24.084	0.065		20.233	0.072		16.437	0.071		21.742	0.156		26.956	0.144
	Fat body	FOR	3 to 6	448.9	1.94	1.83	No	II	1	18.2989	0.0869859	0.401134	20.216	0.0578457	0.430345	19.7049	0.0263101	0.47626	17.5913	0.0659237	0.503362	20.6712	0.0486781	0.507323	24.5026	0.0284973	0.046196
				475	1.93	1.25				19.401	0.0365155		20.0623	0.0296148		19.0364	0.0439183		16.8297	0.0590071		19.9324	0.0234952		24.3697	0.0367597
				456.1	1.87	1.73				19.0019	0.0143479		21.1074	0.0403734		20.4422	0.057667		18.3332	0.0966208		21.4433	0.0283064		24.4447	0.0141787
	Head	FOR	3 to 6	497.6	1.74	1.63	No	II	1	21.0064	0.0558134	0.513646	22.0577	0.0155785	0.508521	21.4522	0.0232432	0.402889	19.0048	0.0973361	0.424405	22.7822	0.0404416	0.369053	26.256	0.0538601	0.486283
				401.7	1.81	1.73				20.8452	0.101953		21.7247	0.0769872		21.2879	0.0539915		18.7346	0.0606547		22.4764	0.0497195		25.843	0.0158453
				553.8	1.73	1.68				19.7701	0.0335096		20.747	0.00496629		20.4636	0.0317806		17.9148	0.0276266		21.7989	0.0431445		24.9554	0.0260354
	Ovary	FOR	13	214.2	1.42	1.61	Yes	II	1	30.955	0.115	3.70667	30.41	0.0323061	2.89861	26.3619	0.128792	2.13564	23.4446	0.119048	2.34527	27.6491	0.176541	2.60498	32.6695	0.0991441	2.4677
			11	128.6	1.97	1.73				20.4745	0.0589466		22.9684	0.0171944		20.2695	0.0501715		17.2304	0.0640161		20.9374	0.0507113		25.466	0.047
			15	316.2	1.52	1.79				26.674	0.076		28.5705	0.0602705		23.7876	0.010495		21.57	0.0793908		25.9482	0.0253411		29.3671	0.17857
	Control - E.coli infection	NE	1	1106.3	2.02	1.69	No	II	3	16.1041	0.033053	1.27607	18.4737	0.0142732	0.481984	16.6429	0.0320045	0.271709	13.7175	0.0439866	0.458717	18.0599	0.0645066	0.304231	22.4943	0.0462429	0.523552
				1088.6	2.04	1.83				16.3455	0.107048		18.7285	0.0647487		16.6185	0.082145		13.5367	0.0980434		18.0613	0.0612659		22.6372	0.0514653
				1645.7	2.01	1.73				19.0959	0.0794061		19.6856	0.136961		17.242	0.0683176		12.595	0.034		18.7451	0.105299		23.7438	0.102924
	Treatment - E.coli infection	NE	1	1018.4	1.97	1.71	No	II	3	17.2864	0.0519441	0.251124	20.118	0.062	0.491399	17.3349	0.00230623	0.285851	14.2993	0.0513368	0.28013	18.8366	0.0483688	0.266867	23.2777	0.0166323	0.235861
				1284.4	2.06	2				16.651	0.0227508		19.0828	0.014241		16.6231	0.0272419		13.637	0.0366952		18.1906	0.0255398		22.7365	0.0443787
				1322.6	2.03	1.76				16.7917	0.0285512		18.9419	0.0206459		16.7604	0.0171655		13.701	0.002		18.2818	0.0608961		22.7575	0.0273695
	Control - Pesticide	NE	1	1371.8	2.05	1.7	No	II	3	16.354	0.039	0.224889	19.695	0.009	0.345778	17.989	0.066	0.100222	17.026	0.024	0.113111	14.268	0.014	0.0224444	21.979	0.042	0.0424444
				1326.5	2.04	1.7				15.75	0.049		18.926	0.016		17.726	0.083		16.69	0.043		14.208	0.006		21.852	0.018
				1211.9	2.06	1.76				15.946	0.041		18.908	0.018		17.914	0.037		16.863	0.034		14.227	0.009		21.916	0.03
	Treatment - Pesticide	NE	1	1302.7	2.03	1.77	No	II	3	15.962	0.02	0.0375556	19.083	0.021	0.0771111	17.94	0.023	0.309556	16.964	0.146	0.215556	14.24	0.009	0.0851111	21.884	0.042	0.283556
				1508.8	2	1.7				15.885	0.01		18.94	0.068		17.859	0.051		16.772	0.033		14.209	0.024		21.754	0.161
				1267	1.98	1.86				15.87	0.067		19.144	0.048		18.596	0.018		17.353	0.009		14.416	0.019		22.457	0.08
